# Supplementary material for: The Determinants of the 13-Year Risk of Incident Atrial Fibrillation in a Russian Population Cohort of Middle and Elderly Age
Source: J Pers Med. 2022 Jan 17;12(1):122. doi: 10.3390/jpm12010122 (PMC8779704; doi:10.3390/jpm12010122)
Supplement: Supplementary file 1 [file jpm-12-00122-s001.zip]

Archive with 1 entries (1 files):
- jpm-1527415-supplementary.pdf
